# Supplementary material for: Effectiveness of nirsevimab immunization against RSV infection in preterm infants: a systematic review and meta-analysis
Source: Front Immunol. 2025 Apr 17;16:1581970. doi: 10.3389/fimmu.2025.1581970 (PMC12043638; doi:10.3389/fimmu.2025.1581970)
Supplement: Supplementary file 3 [file Table1.xlsx]

## Sheet: Sheet1
Number	Authors	Years	Title		Exclusion reasons
1	J. B. Domachowske, A. Khan, M. T. Esser, K. M. Jensen, T. Takas, T. Villafana, F. Dubovsky and M. Pamela Griffin	2017	A single dose monoclonal antibody (MAB) immunoprophylaxis strategy to prevent RSV disease in all infants: Results of the first in infant study with medi8897		unsuitable study design
2	M. P. Griffin, Y. Yuan, T. Takas, J. De Vincenzo, J. B. Domachowske, E. A. Simoes, A. Khan, M. T. Esser, F. Dubovsky and T. L. Villafana	2019	MEDI8897 prevents serious RSV disease in healthy preterm infants		unsuitable study design
3	Y. Li, D. Hodgson, X. Wang, K. E. Atkins, D. R. Feikin and H. Nair	2021	Respiratory syncytial virus seasonality and prevention strategy planning for passive immunisation of infants in low-income and middle-income countries: a modelling study		unsuitable outcomes
4	S. A. Madhi and E. A. F. Simões	2021	Single-dose nirsevimab prevents RSV infection		unsuitable study design
5	L. Hammitt, R. Dagan, Y. Yuan, M. B. Cots, M. Bosheva, S. A. Mahdi, W. J. Muller, H. J. Zar, D. Brooks, A. Grenham, U. W. Hamrén, V. S. Mankad, P. Ren, T. Takas, J. Heinrichs, A. Leach, M. P. Griffin and T. L. Villafana	2021	The Efficacy and Impact in Heathy Infants of Nirsevimab on Medically Attended RSV Lower Respiratory Tract Infection		unsuitable study design
6	G. B. Gomez, C. B. Nelson, C. Rizzo, D. S. Shepard and S. S. Chaves	2022	Inequalities in Health Impact of Alternative Reimbursement Pathways for Nirsevimab in the United States		irrelevant to the subject
7	D. Hodgson, M. Koltai, F. Krauer, S. Flasche, M. Jit and K. E. Atkins	2022	Optimal Respiratory Syncytial Virus intervention programmes using Nirsevimab in England and Wales		unsuitable outcomes
8	M. E. Abram, B. Ahani, D. E. Tabor, F. Fernandes, D. Wilkins, A. A. Aksyuk, K. M. Tuffy, H. Ji, C. Blaze, T. Brady, P. Griffin, A. Leach, T. L. Villafana and M. T. Esser	2022	Pooled analysis of nirsevimab resistance through 150 days post dose in preterm and term infants		unsuitable study design
9	J. Domachowske, S. A. Madhi, E. A. F. Simões, V. Atanasova, F. Cabañas, K. Furuno, M. L. Garcia-Garcia, I. Grantina, K. A. Nguyen, D. Brooks, Y. Chang, A. Leach, T. Takas, Y. Yuan, M. P. Griffin, V. S. Mankad and T. Villafana	2022	Safety of Nirsevimab for RSV in Infants with Heart or Lung Disease or Prematurity		unsuitable outcomes
10	Unkown	2022	Nirsevimab, new antibody for respiratory syncytial virus (RSV)		unsuitable study design
11	J. Fullarton, I. Keary, B. Paes, J. E. Tarride, X. Carbonell-Estrany and B. Rodgers-Gray	2023	Accurately Assessing the Expected Impact of Universal First Respiratory Syncytial Virus (RSV) Season Immunization With Nirsevimab Against RSV-Related Outcomes and Costs Among All US Infants		unsuitable study design
12	D. Wilkins, Y. Yuan, Y. Chang, A. A. Aksyuk, B. S. Núñez, U. Wählby-Hamrén, T. Zhang, M. E. Abram, A. Leach, T. Villafana and M. T. Esser	2023	Durability of neutralizing RSV antibodies following nirsevimab administration and elicitation of the natural immune response to RSV infection in infants		unsuitable outcomes
13	R. M. Schepp, J. Kaczorowska, P. G. M. van Gageldonk, E. D. M. Rouers, E. A. M. Sanders, P. C. J. Bruijning-Verhagen and G. A. M. Berbers	2023	Effect of Palivizumab Prophylaxis on Respiratory Syncytial Virus Infection in Very Preterm Infants in the First Year of Life in The Netherlands		irrelevant to the subject
14	E. A. F. Simões, S. A. Madhi, W. J. Muller, V. Atanasova, M. Bosheva, F. Cabañas, M. Baca Cots, J. B. Domachowske, M. L. Garcia-Garcia, I. Grantina, K. A. Nguyen, H. J. Zar, A. Berglind, C. Cummings, M. P. Griffin, T. Takas, Y. Yuan, U. Wählby Hamrén, A. Leach and T. Villafana	2023	Efficacy of nirsevimab against respiratory syncytial virus lower respiratory tract infections in preterm and term infants, and pharmacokinetic extrapolation to infants with congenital heart disease and chronic lung disease: a pooled analysis of randomised controlled trials		unsuitable study design
15	M. Falavigna, S. F. Watanabe, J. Santoro, K. Ribeiro, A. Tolardo, N. Schneider, M. Safadi, R. T. Stein and A. Kieffer	2023	Modelled Impact of Nirsevimab for All Infants in the Prevention of Respiratory Syncytial Virus (RSV): Related Hospitalizations and Its Predicted Cost to the Brazilian Public Healthcare System		unsuitable study design
16	B. Ahani, K. M. Tuffy, A. A. Aksyuk, D. Wilkins, M. E. Abram, R. Dagan, J. B. Domachowske, J. D. Guest, H. Ji, A. Kushnir, A. Leach, S. A. Madhi, V. S. Mankad, E. A. F. Simões, B. Sparklin, S. D. Speer, A. M. Stanley, D. E. Tabor, U. W. Hamrén, E. J. Kelly and T. Villafana	2023	Molecular and phenotypic characteristics of RSV infections in infants during two nirsevimab randomized clinical trials		irrelevant to the subject
17	G. Zhaori	2023	Nirsevimab brings breakthrough in the prevention of respiratory syncytial virus infection in infants – Importance of design		unsuitable study design
18	W. J. Muller, S. A. Madhi, B. Seoane Nuñez, M. Baca Cots, M. Bosheva, R. Dagan, L. L. Hammitt, C. J. Llapur, J. M. Novoa, X. Saez Llorens, A. Grenham, E. J. Kelly, V. S. Mankad, M. Shroff, T. Takas, A. Leach and T. Villafana	2023	Nirsevimab for Prevention of RSV in Term and Late-Preterm Infants		unsuitable population
19	L. Francisco, M. Cruz-Cañete, C. Pérez, J. A. Couceiro, E. Otheo, C. Launes, C. Rodrigo, A. B. Jiménez, M. Llorente, A. Montesdeoca, J. Rumbao, C. Calvo, S. Frago and A. Tagarro	2023	Nirsevimab for the prevention of respiratory syncytial virus disease in children: Statement of the Spanish Society of Paediatric Infectious Disease (SEIP)		unsuitable study design
20	D. Wilkins, U. W. Hamrén, Y. Chang, J. B. Domachowske, J. A. Englund, W. J. Muller, A. Leach, T. L. Villafana and E. J. Kelly	2023	Nirsevimab is Associated with Higher and More Sustained RSV Neutralizing Antibody Responses Compared with Standard of Care Palivizumab: Observations froma 2:1 Randomized, Phase 2/3 Trial inMedically Vulnerable Children (MEDLEY)		unsuitable study design
21	M. Sánchez Luna, B. Fernández Colomer and M. L. Couce Pico	2023	Recommendations of the Spanish Society of Neonatology for the prevention of severe respiratory syncytial virus infections with nirsevimab, for the 2023–2024 season		unsuitable study design
22	S. Singh, A. Maheshwari, I. Namazova, J. T. Benjamin and Y. Wang	2023	Respiratory Syncytial Virus Infections in Neonates: A Persisting Problem		unsuitable study design
23	J. B. Domachowske, U. Wählby Hamren, B. Basavaraju, A. Koen, A. Leach, V. S. Mankad, M. Mori, C. Ndibmun, P. Soler-Palacin, P. S. Pannaraj, T. Takas and T. Villafana	2023	Safety, Tolerability, and Pharmacokinetics of Nirsevimab for the Prevention of RSV Disease in Immunocompromised Children Aged ≤24 Months: Music, an Open Label, Phase 2 Trial		irrelevant to the subject
24	M. W. R. Turalde-Mapili, J. A. L. Mapili, C. W. R. Turalde and M. R. Pagcatipunan	2023	The efficacy and safety of nirsevimab for the prevention of RSV infection among infants: A systematic review and meta-analysis		unsuitable study design
25	S. N. Faust, K. Cathie, S. B. Drysdale, S. Royal, C. Felter, N. C. Vassilouthis, M. Bangert, K. Mari, R. Nteene, M. Roberts, M. Knuf, F. Flamein and P. Tissieres	2023	The Impact of Nirsevimab on an RSV Season in All Infants: Data From The HARMONIE Study		unsuitable study design
26	C. Davina-Nunez, S. Perez-Castro, J. J. Cabrera-Alvargonzalez, J. Montano-Barrientos, M. Godoy-Diz and B. Regueiro	2023	The Modification of the Illumina® CovidSeq™ Workflow for RSV Genomic Surveillance: The Genetic Variability of RSV during the 2022–2023 Season in Northwest Spain		irrelevant to the subject
27	J. M. Jones, K. E. Fleming-Dutra, M. M. Prill, L. E. Roper, O. Brooks, P. J. Sánchez, C. N. Kotton, B. E. Mahon, S. Meyer, S. S. Long and M. L. McMorrow	2023	Use of Nirsevimab for the Prevention of Respiratory Syncytial Virus Disease Among Infants and Young Children: Recommendations of the Advisory Committee on Immunization Practices - United States, 2023		unsuitable study design
28	R. J. Suss and E. A. F. Simões	2024	An evaluation of 2015-2019 United States respiratory syncytial virus hospitalizations as a framework to develop potential strategies for the preventiosn of the hospital burden among infants		irrelevant to the subject
29	C. Verwey, Z. Dangor and S. A. Madhi	2024	Approaches to the Prevention and Treatment of Respiratory Syncytial Virus Infection in Children: Rationale and Progress to Date		unsuitable study design
30	E. A. Piliper, J. C. Reed and A. L. Greninger	2024	Clinical validation of an RSV neutralization assay and analysis of cross-sectional sera associated with 2021-2023 RSV outbreaks to investigate the immunity debt hypothesis		irrelevant to the subject
31	J. Reina, A. Iturbe, J. Viana-Ramírez, G. Sbert, J. Carrasco and J. Dueñas	2024	Comparative analysis of acute respiratory infections of viral etiology in children under 6 months with and without nirsevimab in the Balearic Islands (2022-2023 and 2023-2024)		unsuitable outcomes
32	R. Debbag, M. L. Ávila-Agüero, J. Brea, H. Brenes-Chacon, M. Colomé, R. de Antonio, A. Díaz-Díaz, L. H. Falleiros-Arlant, G. Fernández, A. Gentile, I. F. Gutiérrez, D. Jarovsky, M. Del Valle Juárez, E. López-Medina, A. Mascareñas, S. Ospina-Henao, M. A. Safadi, X. Sáez-Llorens, A. Soriano-Fallas, J. P. Torres, C. N. Torres-Martínez and C. Beltrán-Arroyave	2024	Confronting the challenge: a regional perspective by the Latin American pediatric infectious diseases society (SLIPE) expert group on respiratory syncytial virus-tackling the burden of disease and implementing preventive solutions		irrelevant to the subject
33	C. Horvat, J. S. Casalegno, E. Masson, C. Benveniste, J. Haesebaert, J. Paget and D. Ploin	2024	Contribution of Infant Rhinovirus Bronchiolitis to Hospital Bed and Ventilation Use		irrelevant to the subject
34	T. Yu, W. V. Padula, L. Yieh and C. L. Gong	2024	Cost-effectiveness of nirsevimab and palivizumab for respiratory syncytial virus prophylaxis in preterm infants 29-34 6/7 weeks' gestation in the United States		unsuitable outcomes
35	G. B. Gebretekle, M. W. Yeung, R. Ximenes, A. Cernat, A. E. Simmons, A. Killikelly, W. Siu, E. Rafferty, N. Brousseau, M. Tunis and A. R. Tuite	2024	Cost-effectiveness of RSVpreF vaccine and nirsevimab for the prevention of respiratory syncytial virus disease in Canadian infants		unsuitable outcomes
36	S. Bongiorno	2024	COVERAGE AND EFFECTIVENESS OF NIRSEVIMAB IN A UNIVERSAL PREVENTION PROGRAMME AGAINST RSV: PRELIMINARY DATA FROM THE VALLE D’AOSTA REGION (ITALY)		unsuitable population
37	A. Kieffer, M. Beuvelet, G. Moncayo, M. Chetty, A. Sardesai, R. Musci and R. Hudson	2024	Disease Burden Associated with All Infants in Their First RSV Season in the UK: A Static Model of Universal Immunization with Nirsevimab Against RSV-Related Outcomes		unsuitable population
38	H. L. Moline, A. Tannis, A. P. Toepfer, J. V. Williams, J. A. Boom, J. A. Englund, N. B. Halasa, M. A. Staat, G. A. Weinberg, R. Selvarangan, M. G. Michaels, L. C. Sahni, E. J. Klein, L. S. Stewart, E. P. Schlaudecker, P. G. Szilagyi, J. E. Schuster, L. Goldstein, S. Musa, P. A. Piedra, D. M. Zerr, K. A. Betters, C. Rohlfs, C. Albertin, D. Banerjee, E. R. McKeever, C. Kalman, B. R. Clopper, M. L.…	2024	Early Estimate of Nirsevimab Effectiveness for Prevention of Respiratory Syncytial Virus-Associated Hospitalization Among Infants Entering Their First Respiratory Syncytial Virus Season - New Vaccine Surveillance Network, October 2023-February 2024		unsuitable population
39	M. López-Lacort, C. Muñoz-Quiles, A. Mira-Iglesias, F. X. López-Labrador, B. Mengual-Chuliá, C. Fernández-García, M. Carballido-Fernández, A. Pineda-Caplliure, J. Mollar-Maseres, M. S. Benavent, F. Sanz-Herrero, M. Zornoza-Moreno, J. J. Pérez-Martín, S. Alfayate-Miguelez, R. P. Crespo, E. B. Sánchez, A. I. Menasalvas-Ruiz, M. C. Téllez-González, S. E. Soto, C. Del Toro Saravia, I. Sanz-Muñoz, J. …	2024	Early estimates of nirsevimab immunoprophylaxis effectiveness against hospital admission for respiratory syncytial virus lower respiratory tract infections in infants, Spain, October 2023 to January 2024		unsuitable outcomes
40	E. Aragona, N. S. Joshi, K. L. Birnie, P. Lysouvakon and R. G. Basuray	2024	Early Experiences With Nirsevimab: Perspectives From Newborn Hospitalists		unsuitable study design
41	A. Brault, I. Pontais, V. Enouf, C. Debeuret, E. Bloch, J. Paireau, M. A. Rameix-Welti, M. White, G. Baudemont, B. Lina, I. Parent du Châtelet, J. S. Casalegno, S. Vaux and S. Cauchemez	2024	Effect of nirsevimab on hospitalisations for respiratory syncytial virus bronchiolitis in France, 2023-24: a modelling study		unsuitable outcomes
42	F. Krauer, F. Guenther, M. Treskova-Schwarzbach, V. Schoenfeld, M. Koltai, M. Jit, D. Hodgson, U. Schneider, O. Wichmann, T. Harder, F. G. Sandmann and S. Flasche	2024	Effectiveness and efficiency of immunisation strategies to prevent RSV among infants and older adults in Germany: a modelling study		unsuitable outcomes
43	S. Ares-Gómez, N. Mallah, M. I. Santiago-Pérez, J. Pardo-Seco, O. Pérez-Martínez, M. T. Otero-Barrós, N. Suárez-Gaiche, R. Kramer, J. Jin, L. Platero-Alonso, R. M. Alvárez-Gil, O. M. Ces-Ozores, V. Nartallo-Penas, S. Mirás-Carballal, M. Piñeiro-Sotelo, A. Malvar-Pintos, J. M. González-Pérez, C. Rodríguez-Tenreiro-Sánchez, I. Rivero-Calle, A. Salas, C. Durán-Parrondo and F. Martinón-Torres	2024	Effectiveness and impact of universal prophylaxis with nirsevimab in infants against hospitalisation for respiratory syncytial virus in Galicia, Spain: initial results of a population-based longitudinal study		unsuitable population
44	Y. Lassoued, C. Levy, A. Werner, Z. Assad, S. Bechet, B. Frandji, C. Batard, A. Sellam, F. Cahn-Sellem, I. Fafi, L. Lenglart, C. Aupiais, R. Basmaci, R. Cohen and N. Ouldali	2024	Effectiveness of nirsevimab against RSV-bronchiolitis in paediatric ambulatory care: a test-negative case-control study		unsuitable population
45	G. Ezpeleta, A. Navascués, N. Viguria, M. Herranz-Aguirre, S. E. Juan Belloc, J. Gimeno Ballester, J. C. Muruzábal, M. García-Cenoz, C. Trobajo-Sanmartín, A. Echeverria, I. Martínez-Baz, N. Vera-Punzano, I. Casado, H. López-Mendoza, C. Ezpeleta and J. Castilla	2024	Effectiveness of Nirsevimab Immunoprophylaxis Administered at Birth to Prevent Infant Hospitalisation for Respiratory Syncytial Virus Infection: A Population-Based Cohort Study		unsuitable population
46	P. Estrella-Porter, C. Blanco-Calvo, A. S. Lameiras-Azevedo, J. Juaneda, S. Fernández-Martínez, F. Gómez-Pajares, R. Tempelsman, F. J. Roig-Sena, J. Pérez-Panades, P. Botella-Rocamora, J. A. Lluch-Rodrigo and E. Pastor-Villalba	2024	Effectiveness of nirsevimab introduction against respiratory syncytial virus in the Valencian Community: A preliminary assessment		unsuitable population
47	M. G. Ison, A. Papi, E. Athan, R. G. Feldman, J. M. Langley, D. G. Lee, I. Leroux-Roels, F. Martinon-Torres, T. F. Schwarz, R. N. van Zyl-Smit, C. Verheust, N. Dezutter, O. Gruselle, L. Fissette, M. P. David, L. Kostanyan, V. Hulstrøm, A. Olivier, M. Van der Wielen and D. Descamps	2024	Efficacy and Safety of Respiratory Syncytial Virus (RSV) Prefusion F Protein Vaccine (RSVPreF3 OA) in Older Adults Over 2 RSV Seasons		unsuitable population
48	S. Jimeno Ruiz, A. Peláez, A. Labourt, F. M. Acuña, L. Linares, I. Llana Martín, Á. Calle Gómez and S. N. Martínez	2024	Evaluating the Effectiveness of Nirsevimab in Reducing Pediatric RSV Hospitalizations in Spain		unsuitable population
49	B. Treston and S. Geoghegan	2024	Exploring parental perspectives: Maternal RSV vaccination versus infant RSV monoclonal antibody		unsuitable study design
50	S. Fourati, A. Reslan, J. Bourret, J. S. Casalegno, Y. Rahou, L. Chollet, S. Pillet, P. Tremeaux, N. C. Dossou, E. Gault, M. Salmona, B. M. Imbert-Marcille, A. Mirand, S. Larrat, A. Moisan, S. Marot, A. Schnuriger, N. Veyrenche, I. Engelmann, L. Handala, A. Henry, V. Stephan, S. Brichler, V. Avettand-Fenoel, N. Zemali, C. Lefeuvre, C. Pronier, L. Deroche, M. C. Jaffar-Bandjee, L. Mouna, C. Franco…	2024	Genotypic and phenotypic characterisation of respiratory syncytial virus after nirsevimab breakthrough infections: a large, multicentre, observational, real-world study		irrelevant to the subject
51	M. Molina Gutiérrez, B. de Miguel Lavisier, J. A. Ruiz Domínguez, M. García de Oteyza, V. M. Velasco Molina, A. Gutiérrez Arroyo and M. de Ceano-Vivas	2024	Impact of nirsevimab immunization on RSV infections attended in the pediatric emergency department: First results in a tertiary hospital in Madrid		unsuitable population
52	A. Espeleta-Fox, A. García-Salido, A. Vallespín-Casas, I. Leoz-Gordillo, J. L. Unzueta-Roch, G. De Lama Caro-Patón, M. García-Teresa and A. Martínez de Azagra-Garde	2024	Impact of nirsevimab on admission to a Spanish pediatric intensive care unit because of RSV bronchiolitis: Unicentric observational study from 2017 to 2024		unsuitable population
53	C. Ernst, D. Bejko, L. Gaasch, E. Hannelas, I. Kahn, C. Pierron, N. Del Lero, C. Schalbar, E. Do Carmo, M. Kohnen, E. Andlauer, P. Hublart, S. Masi, I. de la Fuente Garcia, A. Vergison and J. Mossong	2024	Impact of nirsevimab prophylaxis on paediatric respiratory syncytial virus (RSV)-related hospitalisations during the initial 2023/24 season in Luxembourg		unsuitable population
54	C. Alejandre, D. Penela-Sánchez, J. Alsina, M. Agüera, A. Soler, S. Moussalam, C. Muñoz-Almagro, P. Brotons, F. J. Cambra, O. R. Forner, M. Balaguer, C. Launes and I. Jordan	2024	Impact of universal immunization program with monoclonal antibody nirsevimab on reducing the burden of serious bronchiolitis that need pediatric intensive care		unsuitable population
55	J. J. Pérez Martín and M. Zornoza Moreno	2024	Implementation of the first respiratory syncytial (RSV) immunization campaign with nirsevimab in an autonomous community in Spain		unsuitable outcomes
56	R. Dagan, L. L. Hammitt, B. S. Nuñez, M. B. Cots, M. Bosheva, S. A. Madhi, W. J. Muller, H. J. Zar, Y. Chang, A. Currie, A. Grenham, M. Shroff, T. Takas, V. S. Mankad, A. Leach and T. Villafana	2024	Infants Receiving a Single Dose of Nirsevimab to Prevent RSV Do Not Have Evidence of Enhanced Disease in Their Second RSV Season		irrelevant to the subject
57	A. Perramon-Malavez, V. L. de Rioja, E. Coma, E. Hermosilla, F. Fina, M. Martínez-Marcos, J. Mendioroz, C. Cabezas, C. Montañola-Sales, C. Prats and A. Soriano-Arandes	2024	Introduction of nirsevimab in Catalonia, Spain: description of the incidence of bronchiolitis and respiratory syncytial virus in the 2023/2024 season		unsuitable population
58	H. Razzaghi, E. Garacci, K. E. Kahn, M. C. Lindley, J. M. Jones, S. Stokley, K. Calhoun and C. L. Black	2024	Maternal Respiratory Syncytial Virus Vaccination and Receipt of Respiratory Syncytial Virus Antibody (Nirsevimab) by Infants Aged <8 Months - United States, April 2024		unsuitable population
59	S. Ren, Q. Chen, Y. Zhang, L. Yi, C. Qian, Y. Lu, J. Shen, X. Liu, M. Jiang, B. Wang, J. Song, X. Shao, T. Zhang, J. Tian and G. Zhao	2024	Modeling the optimal seasonal monoclonal antibody administration strategy for respiratory syncytial virus (RSV) prevention based on age-season specific hospitalization rate of RSV in Suzhou, China, 2016-2022		irrelevant to the subject
60	R. Gil-Prieto, J. J. Pérez, G. Drago, A. Kieffer, J. Roïz, P. Kazmierska, A. Sardesai, S. de Boisvilliers, J. L. López-Belmonte, M. Beuvelet and J. A. Aldean	2024	Modelling the potential clinical and economic impact of universal immunisation with nirsevimab versus standard of practice for protecting all neonates and infants in their first respiratory syncytial virus season in Spain		unsuitable outcomes
61	K. M. Tuffy, B. Ahani, J. B. Domachowske, K. Furuno, H. Ji, S. A. Madhi, V. S. Mankad, U. W. Hamrén, T. Villafana, Y. Wang, E. J. Kelly and D. Wilkins	2024	Molecular and phenotypic characteristics of respiratory syncytial virus isolates recovered from medically vulnerable children: An exploratory analysis of a phase 2/3 randomized, double-blind, palivizumab-controlled trial of nirsevimab (MEDLEY)		irrelevant to the subject
62	N. Pisuttinusart, K. Rattanapisit, C. Srisaowakarn, A. Thitithanyanont, R. Strasser, B. Shanmugaraj and W. Phoolcharoen	2024	Neutralizing activity of anti-respiratory syncytial virus monoclonal antibody produced in Nicotiana benthamiana		irrelevant to the subject
63	D. A. Martínez, G. C. Teruel, M. G. Mediavilla, A. C. Otegui, L. B. López, B. de Miguel Lavisier, C. F. García-Loygorri, V. S. Tatay, S. P. Nesic, N. C. Arrieta, V. G. H. Garza, J. L. G. Diez, A. R. Málaga, S. E. Pellitero, C. B. Ramos, J. A. Alonso-Cadenas, D. A. Martínez, J. A. A. Cadenas, E. F. Mozo, M. de la Torre Espi, G. C. Teruel, A. N. Posino, M. G. Mediavilla, A. A. Felipe, J. C. Rojo, S…	2024	Nirsevimab and Acute Bronchiolitis Episodes in Pediatric Emergency Departments		unsuitable population
64	Z. Assad, A. S. Romain, C. Aupiais, M. Shum, C. Schrimpf, M. Lorrot, H. Corvol, B. Prevost, C. Ferrandiz, A. Giolito, Z. Valtuille, M. Bendavid, J. F. Cohen, J. Toubiana, L. de Pontual, C. F. Delande, M. Levy, P. See, R. Cohen, C. Levy, F. Angoulvant, L. Lenglart, M. Gits-Muselli, V. Biran, K. Diallo, O. Alemede, M. M. El Hebil, X. Durrmeyer, G. Labouret, N. Casanovas, B. Hallak, O. Maréchal, C. …	2024	Nirsevimab and hospitalization for RSV bronchiolitis		unsuitable population
65	J. Paireau, C. Durand, S. Raimbault, J. Cazaubon, G. Mortamet, D. Viriot, C. Milesi, E. Daudens-Vaysse, D. Ploin, S. Tessier, N. Vanel, J. L. Chappert, K. Levieux, R. Ollivier, J. Daoudi, B. Coignard, S. Leteurtre, I. Parent-du-Châtelet and S. Vaux	2024	Nirsevimab Effectiveness Against Cases of Respiratory Syncytial Virus Bronchiolitis Hospitalised in Paediatric Intensive Care Units in France, September 2023–January 2024		unsuitable population
66	R. Rodríguez-Fernández, F. González-Martínez, I. Ojeda Velázquez, M. Rodríguez Díaz, M. V. Capozzi Bucciol, M. I. González-Sánchez, J. Pérez-Moreno and B. Toledo Del Castillo	2024	Nirsevimab effectiveness against hospital admission for respiratory syncytial virus bronchiolitis in infants		unsuitable population
67	Unkown	2024	Nirsevimab for prevention of respiratory syncytial virus (RSV) lower respiratory tract disease in neonates and infants		unsuitable study design
68	M. Agüera, A. Soler-Garcia, C. Alejandre, S. Moussalam-Merino, P. Sala-Castellví, G. Pons, D. Penela-Sánchez, C. González-Grado, J. Alsina-Rossell, C. Climent, C. Esteva, C. Fortuny, M. F. de-Sevilla, J. J. García-García, P. Brotons, A. Balaguer, J. Estrada, I. Jordan, C. Muñoz-Almagro and C. Launes	2024	Nirsevimab immunization's real-world effectiveness in preventing severe bronchiolitis: A test-negative case-control study		unsuitable population
69	L. Clegg, E. Freshwater, A. Leach, T. Villafana and U. W. Hamrén	2024	Population Pharmacokinetics of Nirsevimab in Preterm and Term Infants		irrelevant to the subject
70	K. Fischli, N. Schöbi, A. Duppenthaler, C. Casaulta, T. Riedel, M. V. Kopp, P. K. A. Agyeman and C. Aebi	2024	Postpandemic fluctuations of regional respiratory syncytial virus hospitalization epidemiology: potential impact on an immunization program in Switzerland		irrelevant to the subject
71	M. López-Lacort, A. Corberán-Vallet, F. J. Santonja, C. Muñoz-Quiles, J. Díez-Domingo and A. Orrico-Sánchez	2024	Potential impact of nirsevimab and bivalent maternal vaccine against RSV bronchiolitis in infants: A population-based modelling study		unsuitable outcomes
72	H. Xu, C. Aparicio, A. Wats, B. L. Araujo, V. E. Pitzer, J. L. Warren, E. D. Shapiro, L. M. Niccolai, D. M. Weinberger and C. R. Oliveira	2024	Real-World Effectiveness of Nirsevimab Against Respiratory Syncytial Virus: A Test-Negative Case-Control Study		unsuitable population
73	A. Alharbi, A. Yousef, A. Zubani, M. Alzahrani, M. Al-Hindi, S. Alharbi, T. Alahmadi, H. Alabdulkarim, P. Kazmierska and M. Beuvelet	2024	Respiratory Syncytial Virus (RSV) Burden in Infants in the Kingdom of Saudi Arabia and the Impact of All-Infant RSV Protection: A Modeling Study		unsuitable outcomes
74	A. Shanklin, T. Olson, A. K. Patel, E. A. Trujillo Rivera and M. M. Pollack	2024	Respiratory Syncytial Virus and US Pediatric Intensive Care Utilization		unsuitable outcomes
75	F. Fortunato, A. Campanozzi, G. Maffei, F. Arena, V. D. Carri, T. Rollo, P. L. Lopalco and D. Martinelli	2024	Respiratory syncytial virus-associated hospitalizations among children: an Italian retrospective observational study		unsuitable outcomes
76	N. Kamble, M. Bhaskar, P. B. Gadgeesh and D. R. Rangaswamy	2024	Respiratory Syncytial Virus-related Lower Respiratory Tract Infections in Neonatal and Post-neonatal Babies: A Series of Four Cases		irrelevant to the subject
77	D. Wilkins, U. Wählby-Hamrén, Y. Chang, L. E. Clegg, J. Domachowske, J. A. Englund, W. J. Muller, A. Leach, E. J. Kelly and T. Villafana	2024	RSV Neutralizing Antibodies Following Nirsevimab and Palivizumab Dosing		unsuitable outcomes
78	A. Consolati, M. Farinelli, P. Serravalle, C. Rollandin, L. Apprato, S. Esposito and S. Bongiorno	2024	Safety and Efficacy of Nirsevimab in a Universal Prevention Program of Respiratory Syncytial Virus Bronchiolitis in Newborns and Infants in the First Year of Life in the Valle d'Aosta Region, Italy, in the 2023-2024 Epidemic Season		unsuitable population
79	J. Domachowske, U. W. Hamrén, I. Banu, R. Baronio, B. Basavaraju, A. Koen, A. Leach, V. S. Mankad, P. S. Pannaraj, P. Soler-Palacin, T. Takas, M. Mori and T. Villafana	2024	Safety and Pharmacokinetics of Nirsevimab in Immunocompromised Children		unsuitable outcomes
80	J. F. Barbas Del Buey, J. Íñigo Martínez, M. Á. Gutiérrez Rodríguez, M. Alonso García, A. Sánchez-Gómez, M. D. Lasheras Carbajo, S. Jiménez Bueno, M. D. Esteban Vasallo, M. A. López Zambrano, C. Calvo Rey, M. Sanchez Luna, M. Molina Olivas and M. A. Arce Arnáez	2024	The effectiveness of nirsevimab in reducing the burden of disease due to respiratory syncytial virus (RSV) infection over time in the Madrid region (Spain): a prospective population-based cohort study		unsuitable population
81	H. Xu, C. Aparicio, A. Wats, B. L. Araujo, V. E. Pitzer, J. L. Warren, E. D. Shapiro, L. M. Niccolai, D. M. Weinberger and C. R. Oliveira	2024	Real-World Effectiveness of Nirsevimab Against Respiratory Syncytial Virus: A Test-Negative Case-Control Study		unsuitable population
82	D. Wilkins, U. Wählby-Hamrén, Y. Chang, L. E. Clegg, J. Domachowske, J. A. Englund, W. J. Muller, A. Leach, E. J. Kelly and T. Villafana	2024	RSV Neutralizing Antibodies Following Nirsevimab and Palivizumab Dosing		irrelevant to the subject
83	S. F. Watanabe, J. Santoro, A. Tolardo, M. Safadi, R. T. Stein, M. Falavigna, N. B. Schneider, B. Marmett and S. Soudani	2024	EE820 Cost-Utility Analysis of an All-Preterm Infant Immunization With Nirsevimab Against Respiratory Syncytial Virus (RSV): Associated Disease at the Brazilian Private Healthcare System		unsuitable study design
84	L. van der Fits, R. de Jong, K. Dijkman, M. Heemskerk-van der Meer, L. Tettero, J. Bonsing, S. van Oort, J. Serroyen, M. van Schie, N. Stockhofe-Zurwieden, B. Callendret and R. Zahn	2024	Ad26.RSV.preF completely protects calves from severe respiratory disease induced by bovine RSV challenge		unsuitable study design
85	C. Tadera, S. Soudani and X. Wang	2024	EE712 Economic and Clinical Impact of Immunization With Nirsevimab Among All Infants in Their First RSV Season Against Standard of Care in Japan		unsuitable study design
86	S. Soudani, M. Ghemmouri, A. Diaz, T. Shin, L. Antoniali and M. Tribaldos	2024	RWD71 Modeling the Potential Public Health and Economic Impact of Nirsevimab Introduction Using Real-World Data in the United States, Spain, and France		unsuitable study design
87	S. Saha, S. Saha, N. Kanon, Y. Hooda, M. S. Islam, S. Islam, Z. B. Ahmed, S. W. Rahman, M. J. Alam, A. M. Anik, P. K. Sarkar, M. R. Ahsan, M. R. Amin and S. K. Saha	2024	RSV-Related Healthcare Burden: A Prospective Observational Study in a Resource-Constrained Setting		unsuitable population
88	X. Saez-Llorens, P. Lasalvia, P. Jaramillo and R. DeAntonio	2024	EE488 The Potential Public Health Impact of New Immunization Strategies for the Prevention of RSV in Children in Panama		unsuitable study design
89	R. Rodríguez-Fernández, F. González-Martínez, I. O. Velázquez, M. R. Díaz, M. V. C. Bucciol, M. I. González-Sánchez, J. Pérez-Moreno and B. T. Del Castillo	2024	Nirsevimab effectiveness against hospital admission for respiratory syncytial virus bronchiolitis in infants		unsuitable population
90	X. Liu, T. Yu and W. Padula	2024	EE837 Cost Effectiveness of Nirsevimab and Maternal RSVpreF Vaccine for Prevention of Respiratory Syncytial Virus Disease Among Infants in the United States		unsuitable study design
91	S. Jimeno, A. Peláez, A. Labourt, F. Acuña, L. Linares, M. I. Llana, A. Calle and M. S. Natalini	2024	Evaluating the Effectiveness of Nirsevimab in Reducing Pediatric RSV Hospitalizations		unsuitable population
92	A. Hsiao, J. Hansen, J. Timbol, B. Fireman, O. Zerbo, K. Mari, C. Rizzo, W. La Via, R. Izikson and N. Klein	2024	Effectiveness of nirsevimab in infants against respiratory syncytial virus and related events		unsuitable study design
93	C. L. Hansen, L. Lee, S. J. Bents, A. C. Perofsky, K. Sun, L. M. Starita, A. Adler, J. A. Englund, E. J. Chow, H. Y. Chu and C. Viboud	2024	Scenario projections of RSV hospitalizations averted due to new immunization programs in King County, Washington, October 2023 to May 2025		unsuitable population
94	H. J. Han, S. Jang, D. Ryu, E. J. Bae, S. Soudani and H. S. Suh	2024	EE416 Cost-Effectiveness Analysis of Nirsevimab Prophylaxis for Prevention of Respiratory Syncytial Virus Disease Among Infants in South Korea		unsuitable study design
95	D. Dražan and H. Cabrnochová	2024	Prevention of respiratory syncytial virus infections in children		unsuitable study design
96	Z. Dangor, S. A. Madhi, H. J. Zar, D. Demopoulos, D. Demopoulos, L. Radebe, A. Redfern, Z. Dangor, M. McCulloch, M. Atkins, M. Wege, S. Irusen, S. Yakoob and Z. Vilakazi	2024	The dawn of preventing respiratory syncytial virus lower respiratory tract infections in children		unsuitable study design
97	B. Ca, N. A and G. Sl	2024	Uptake of the Respiratory Syncytial Virus (RSV) Vaccine and Nirsevimab Among Pregnant Patients and Their Neonates		unsuitable study design
98	F. Bouaraba, P. Levy, N. Sarrasin, G. Ménin, P. de Mari, J. Damois and L. Antoniali	2024	HTA371 Assessing Carbon Emissions of an Immunization Program Against Respiratory Syncytial Virus in Infants in France		unsuitable study design
99	C. Balmaceda, N. Armijo, M. Vera and M. A. Espinoza	2024	EE202 Modeled Impact of Nirsevimab for RSV Prophylaxis in the Public Healthcare System of Chile		unsuitable study design
100	N. Armijo, C. Balmaceda, M. Vera and M. A. Espinoza	2024	EE300 Public Health Impact of Nirsevimab for RSV Prophylaxis in Infants: Insights From the Paraguayan Healthcare System		unsuitable study design
101	C. Mazagatos, J. Mendioroz, M. Rumayor, V. Gallardo García, V. Álvarez Río, A. Cebollada Gracia, N. Batalla Rebollo, M. Barranco Boada, O. Pérez-Martínez, A. Lameiras Azevedo, N. López González-Coviella, D. Castrillejo, A. Fernández Ibáñez, J. Giménez Duran, C. Ramírez Córcoles, V. Ramos Marín, A. Larrauri and S. Monge	2024	Correction to ‘Estimated Impact of Nirsevimab on the Incidence of Respiratory Syncytial Virus Infections Requiring Hospital Admission in Children < 1 Year, Weeks 40, 2023, to 8, 2024, Spain’		unsuitable population
102	P. Vazquez-Lopez, A. Rivas-Garcia, C. Luaces-Cubells, E. Perez-Gonzalez, M. L. Ales-Palmer, N. Cahis-Vela, E. Lera-Carballo, C. Solano-Navarro, E. Romero-Castillo, E. P. Torres-Begara, M. J. Sanchez-Alvarez, J. Benito-Fernandez, L. Sanz-Rueda, M. A. Garcia-Herrero, A. Henares-Rodriguez, S. Yañez-Mesia, A. De Francisco-Profumo, A. Martinez-Mejias, M. E. May-Llanas, S. Mesa-Garcia, A. Aranda-Mora, …	2025	Changes in Care in Spanish Pediatric Emergency Departments After the First Immunization With Nirsevimab		unsuitable population
103	D. Sauré, M. O'Ryan, J. P. Torres, N. Trigo, G. Diaz, M. Goic, C. Thraves, J. Pacheco, P. Aguilera, A. Caro and L. J. Basso	2025	Cost-savings and health impact of strategies for prevention of Respiratory Syncytial Virus with nirsevimab in Chile based on the integrated analysis of 2019-2023 national databases: A retrospective study		unsuitable outcomes
104	R. Pastor-Barriuso, O. Núñez, S. Monge, C. Olmedo, D. Moreno-Perez, N. Lorusso, S. F. Martínez, P. E. P. Villalba, M. Á. G. Rodriguez, M. A. Garcia, P. Latasa, R. Sancho, J. Mendioroz, M. Martinez-Marcos, E. M. Platón, M. V. G. Rivera, O. Pérez-Martinez, R. Álvarez-Gil, E. R. Wagner, N. López Gonzalez-Coviella, M. Zornoza, M. Isabel Barranco, M. del Carmen Pacheco, V. Á. Río, M. F. Jaume, R. M. A…	2025	Infants needed to immunise with nirsevimab to prevent one RSV hospitalisation, Spain, 2023/24 season		unsuitable outcomes
105	S. W. Olesen, I. Holmdahl, I. R. Ortega-Sanchez, M. Biggerstaff, J. M. Jones, M. L. McMorrow and K. E. Fleming-Dutra	2025	Projecting maximum potential demand for nirsevimab to protect eligible US infants and young children against respiratory syncytial virus in the 2024/2025 season		irrelevant to the subject
106	O. Núñez, C. Olmedo, D. Moreno-Perez, N. Lorusso, S. F. Martínez, P. E. P. Villalba, Á. Gutierrez, M. A. Garcia, P. Latasa, R. Sancho, J. Mendioroz, M. Martinez-Marcos, E. M. Platón, M. V. G. Rivera, O. Pérez-Martinez, R. Álvarez-Gil, E. R. Wagner, N. López Gonzalez-Coviella, M. Zornoza, M. I. Barranco, M. del Carmen Pacheco, V. Á. Río, M. F. Jaume, R. M. Arance, B. A. Sancho, M. M. Diaz, N. Bata…	2025	Effectiveness of catch-up and at-birth nirsevimab immunisation against RSV hospital admission in the first year of life: a population-based case–control study, Spain, 2023/24 season		unsuitable population
107	D. Moreno-Pérez, A. Korobova, F. D. B. Croche-Santander, A. Cordón-Martínez, O. Díaz-Morales, L. Martínez-Campos, E. Pérez-González, M. D. C. Martínez-Padilla, J. L. Santos-Pérez, J. Brioso-Galiana, M. I. Sánchez-Códez, J. Del Diego-Salas, M. Rivera-Izquierdo and N. Lorusso	2025	Nirsevimab Prophylaxis for Reduction of Respiratory Syncytial Virus Complications in Hospitalised Infants: The Multi-Centre Study During the 2023–2024 Season in Andalusia, Spain (NIRSEGRAND)		unsuitable population
108	A. Medina, M. N. Brown, E. Cox, S. Donegan, S. Dragulin-Otto, K. Flores, N. Fuentes, L. Glasser, S. C. Kwok, I. Lent, A. Siapkara and Y. Wang	2025	Drug product development and case studies for patient centric pediatric protein-based therapeutics		irrelevant to the subject
109	N. Mallah, J. Pardo-Seco, O. Pérez-Martínez, C. Durán-Parrondo and F. Martinón-Torres	2025	Full 2023-24 season results of universal prophylaxis with nirsevimab in Galicia, Spain: the NIRSE-GAL study		unsuitable population
110	K. S. K. Ma, S. Y. Tsai, C. M. El Saleeby, C. N. Kotton and J. M. Mansbach	2025	Nirsevimab decreased the subsequent risk of respiratory syncytial virus infection and wheezing in the 2023–2024 RSV season		unsuitable study design
111	M. López-Lacort, C. Muñoz-Quiles, A. Mira-Iglesias, F. Xavier López-Labrador, M. Garcés-Sánchez, B. Escribano-López, M. Zornoza-Moreno, J. Jesús Pérez-Martín, S. Alfayate-Miguelez, A. Iofrío-De Arce, E. Pastor-Villalba, J. Antonio Lluch-Rodrigo, J. Díez-Domingo and A. Orrico-Sánchez	2025	Nirsevimab Effectiveness Against Severe Respiratory Syncytial Virus Infection in the Primary Care Setting		unsuitable population
112	E. A. Litman, T. Y. J. Hsieh, A. M. Modest, K. Clarke, M. Dzinoreva, V. Perrinez, E. Apraku Bondzie, L. Gallup, E. Schonberg, M. Rowe, K. Locke, O. Oginni, R. Jones, C. A. Zera and A. R. Y. Collier	2025	Maternal RSVpreF and Infant Nirsevimab Immunizations Uptake During Respiratory Syncytial Virus Season		unsuitable outcomes
113	M. Kemp, A. Capriola and S. Schauer	2025	RSV immunization uptake among infants and pregnant persons - Wisconsin, October 1, 2023-March 31, 2024		unsuitable outcomes
114	S. Kapoor, J. Blumenthal and E. Tibbetts	2025	IMPLEMENTATION OF A NIRSEVIMAB SCREENING TOOL IN HIGH-RISK PEDIATRIC PATIENTS		unsuitable study design
115	E. Gregori-García, J. C. Gascó-Laborda, L. Lluch-Bacas, O. Pérez-Olaso, I. Gómez-Alfaro and J. B. Bellido-Blasco	2025	Impact of the passive immunization campaign with nirsevimab in 2023-24 in Castellón. Final results		unsuitable population
116	F. S. Dawood and M. L. McMorrow	2025	Elucidating the outpatient burden of RSV disease in children		unsuitable study design
117	S. Daggumati and J. C. Carlson	2025	Monoclonal Antibody Therapies for Children		unsuitable study design
